# Supplementary material for: Monitoring dynamic cytotoxic chemotherapy response in castration-resistant prostate cancer using plasma cell-free DNA (cfDNA)
Source: BMC Res Notes. 2019 May 15;12:275. doi: 10.1186/s13104-019-4312-2 (PMC6521434; doi:10.1186/s13104-019-4312-2)
Supplement: Supplementary file 1 — Additional file 1. Patient data summary. Patient demographics in summary and in detail at baseline, PCR technical variability, cfDNA data and COSMIC IDs of SNVs. Abbreviations: PSA, prostate-specific antigen; Hgb, hemoglobin; LINE1, long interspersed nuclear elements 1, Mets = metastases, LN = lymph nodes. Offset (h) indicates sample collection time relative to treatment. G-K represent single PCR reactions, L represents pooled sample containing 10 replicate PCR reactions. Patient samples analyzed in initial screen in bold. [file 13104_2019_4312_MOESM1_ESM.xlsx]

## Sheet: Patient demographics summary
n = 15 mCRPC patients:	median (range)
Age (years)	70 (49-77)
PSA (ng/ml)	159 (0-2223)
Hgb (g/dl)	11.8 (8.2-13.1)
Alkaline Phosphatase (IU/ml)	158 (32-879)
LINE1 (ng/ml)	13.1 (1.3-143.6)
Site of Metastasis:	No. (%)
Bone	13/15 (87%)
Lymph Nodes	6/15 (40%)
Viscera (Lung/Adrenal)	4/15 (27%)

## Sheet: Patient demographics details
Patient #	Age	Hgb (g/dl)	Alkaline Phosphatase (IU/ml)	PSA (ng/ml)	LINE 1 (ng/ml)	Mets to Bone	Mets to LN	Mets to Viscera
1	60	10.9	158	47.65	143.6	Y	Y	N
3	76	12.9	333	93.25	12.66	Y	N	N
4	63	12	76	17.47	1.5	Y	N	N
6	71	11.8	59	102.8	2.84	N	Y	Y
7	68	12.5	82	33.15	1.3	Y	N	N
8	66	9.2	161	159	2.91	Y	Y	N
9	70	8.2	442	164.9	47.47	Y	Y	Y
10	64	11.3	373	534	3.1	Y	N	N
11	49	13.1	879	273.8	10.45	Y	N	N
12	72	9.7	151	313.6	13.05	Y	Y	N
13	49	10.4	198	136.9	21.27	Y	N	N
14	76	12.2	32	0.04	21.8	N	N	Y
15	75	12.9	143	523.5	14.21	Y	N	N
16	77	9.3	89	2223	19.1	Y	N	N
17	72	11.9	407	261.4	35.1	Y	Y	Y

## Sheet: PCR technical reproducibility
Sample	H875Y (chrX:66,943,543)	T878A (chrX:66,943,552)
G	0.131	0.182
H	0.192	0.146
I	0.111	0.09
J	0.152	0.122
K	0.177	0.12
mean G-K (SEM)	15.3% (1.5%)	13.2% (1.5%)
L [10 PCRs pooled]	0.156	0.149

## Sheet: cfDNA
Patient #	Offset (h)	LINE1 (pg/µl)	H875Y	T878A	D880Y	D891H	Q903H	course, cycle
P1	0	143.6	ND	ND	ND	ND	ND	1,1
P1	1	92.6	9.89073e-05	0.000787776	0.000684246	0.000431858	0.000544837	1,1
P3	0	12.7	0.000230387	0.013139	0.00131519	0.00351747	0.000448455	1,1
P3	1	20	0.00106314	0.00704558	0.0119895	0.00351281	0.000587189	1,1
P4	0	1.5	ND	ND	ND	ND	ND	1,1
P4	1	2.1	0.000147075	0.000871589	0.000809311	0.000663241	0.000621375	1,1
P6	0	2.8	ND	ND	ND	ND	ND	1,1
P6	1	5.9	0.000124623	0.00090351	0.000695484	0.000403043	0.000564425	1,1
P6	0	819.8	0.000207666	0.00340561	0.00132737	0.00362151	0.00050276	2,1
P6	0	0.9	ND	ND	ND	ND	ND	2,2
P6	1	3.8	0.000164176	0.000979842	0.000762065	0.00387566	0.000548325	2,2
P7	0	1.3	0.000773103	0.00606741	0.0012072	0.065751	0.000568285	1, 1
P7	1	0.8	0.000769762	0.00630328	0.00682306	0.0381658	0.000714108	1, 1
P7	0	11.6	0.00583359	0.00650374	0.00131872	0.613829	0.000695356	2, 1
P7	1	2.3	0.000627976	0.0137521	0.00518483	0.789362	0.000598718	2, 1
P7	0	18.1	0.000198038	0.00355156	0.00135402	0.842528	0.000437014	3, 1
P8	0	2.9	ND	ND	ND	ND	ND	1,1
P8	1	5.3	8.97389e-05	0.00103714	0.000783778	0.000506161	0.000735808	1,1
P8	0	14.9	0.000214749	0.00307258	0.00110761	0.00266874	0.000431149	1,4
P9	0	47.5	0.000248736	0.00360976	0.00122722	0.00424278	0.000462903	2,1
P9	1	61.5	0.000167314	0.00331486	0.00106409	0.00384301	0.000388276	2,1
P10	0	3.1	ND	ND	ND	ND	ND	1,1
P10	1	4.4	0.0143256	0.000837683	0.000665388	0.000566389	0.000537943	1,1
P11	0	10.5	0.000307603	0.0191503	0.00128747	0.00310988	0.000447659	2,4
P11	1	15.7	0.000718533	0.0164579	0.00118015	0.00284093	0.000545501	2,4
P11	0	81.6	0.000644823	0.008866	0.00113059	0.00393662	0.000808889	2,5
P12	0	13.1	0.000197885	0.0248055	0.00128503	0.00490672	0.0218858	1,1
P12	1	7.6	0.000558488	0.0248855	0.00163382	0.00373456	0.0110636	1,1
P12	0	9.6	0.000469807	0.0598102	0.00117551	0.00297905	0.000563529	1,4
P13	0	21.3	ND	ND	ND	ND	ND	1,1
P13	1	10.9	0.000205351	0.00170098	0.000829056	0.000351514	0.000430127	1,1
P14	0	21.8	0.000198446	0.00303714	0.00118943	0.00312977	0.000470867	2,1
P14	1	101.2	0.000705184	0.00554634	0.00342273	0.00252305	0.000416081	2,1
P15	0	14.2	ND	ND	ND	ND	ND	1,1
P15	1	41.8	0.000121028	0.000831762	0.000727601	0.000412401	0.000566251	1,1
P16	0	19.1	ND	ND	ND	ND	ND	1,1
P16	1	311.1	0.000102531	0.000833938	0.000743295	0.000542934	0.000527191	1,1
P17	0	35.1	0.106287	0.125639	0.00118738	0.00252803	0.000348517	1,1
P17	1	0.4	0.148793	0.182923	0.00693168	0.00285761	0.000603635	1,1
P17	24	18.1	0.149497	0.200343	0.00127935	0.00356906	0.000707663	1,1
P17	0	67.4	0.0312725	0.0735235	0.00136905	0.00511516	0.000719193	1,2
P17	1	8.5	0.0566917	0.168362	0.00228659	0.00222101	0.00048384	1,2
P17	24	22.8	0.0931694	0.305837	0.00447433	0.00468021	0.000593352	1,2

## Sheet: COSMIC
Substitution	COSMIC ID (v83)	Genomic coordinates (GRCh38)
H875Y	COSM238555	X:67723701
T878A	COSM236693	X:67723710
D880Y	NA	X:67723716
D891H	COSM5945767	X:67723749
Q903H	COSM5564006	X:67723787

## Sheet: Q30
Patient #	Offeset (h)	course, cycle	Amplicon	matepair member	Percentage bases Q30+
A1	1	1,1	Pooled	1	0.977914
A1	1	1,1	Pooled	2	0.956999
P3	0	1,1	A1	1	0.955621
P3	0	1,1	A1	2	0.922449
P3	0	1,1	A2	1	0.958916
P3	0	1,1	A2	2	0.93192
P3	1	1,1	Pooled	1	0.967974
P3	1	1,1	Pooled	2	0.949654
P4	1	1,1	Pooled	1	0.931611
P4	1	1,1	Pooled	2	0.905239
P6	1	1,1	Pooled	1	0.946542
P6	1	1,1	Pooled	2	0.924661
P6	0	2,1	A1	1	0.967573
P6	0	2,1	A1	2	0.940432
P6	0	2,1	A2	1	0.973223
P6	0	2,1	A2	2	0.941706
P6	1	2,2	Pooled	1	0.946345
P6	1	2,2	Pooled	2	0.918916
P7	0	1, 1	Pooled	1	0.92742
P7	0	1, 1	Pooled	2	0.89852
P7	1	1, 1	Pooled	1	0.953075
P7	1	1, 1	Pooled	2	0.923982
P7	0	2, 1	Pooled	1	0.963061
P7	0	2, 1	Pooled	2	0.935422
P7	1	2, 1	Pooled	1	0.967699
P7	1	2, 1	Pooled	2	0.950063
P7	0	3, 1	A1	1	0.9698
P7	0	3, 1	A1	2	0.940897
P7	0	3, 1	A2	1	0.974246
P7	0	3, 1	A2	2	0.952809
P8	1	1,1	Pooled	1	0.98487
P8	1	1,1	Pooled	2	0.961456
P8	0	1,4	A1	1	0.959745
P8	0	1,4	A1	2	0.937416
P8	0	1,4	A2	1	0.974616
P8	0	1,4	A2	2	0.953317
P9	0	2,1	A1	1	0.973277
P9	0	2,1	A1	2	0.951562
P9	0	2,1	A2	1	0.975239
P9	0	2,1	A2	2	0.950263
P9	1	2,1	A1	1	0.972861
P9	1	2,1	A1	2	0.954558
P9	1	2,1	A2	1	0.9758
P9	1	2,1	A2	2	0.954701
A10	1	1,1	Pooled	1	0.955666
A10	1	1,1	Pooled	2	0.932444
A11	0	2,4	A1	1	0.97012
A11	0	2,4	A1	2	0.942484
A11	0	2,4	A2	1	0.960415
A11	0	2,4	A2	2	0.925341
A11	1	2,4	Pooled	1	0.964413
A11	1	2,4	Pooled	2	0.948131
A11	0	2,5	Pooled	1	0.970152
A11	0	2,5	Pooled	2	0.938223
A12	0	1,1	A1	1	0.964233
A12	0	1,1	A1	2	0.938616
A12	0	1,1	A2	1	0.970123
A12	0	1,1	A2	2	0.942409
A12	1	1,1	Pooled	1	0.966684
A12	1	1,1	Pooled	2	0.933903
A12	0	1,4	Pooled	1	0.965119
A12	0	1,4	Pooled	2	0.94161
A13	1	1,1	Pooled	1	0.980845
A13	1	1,1	Pooled	2	0.962795
A14	0	2,1	A1	1	0.970781
A14	0	2,1	A1	2	0.956979
A14	0	2,1	A2	1	0.962423
A14	0	2,1	A2	2	0.932935
A14	1	2,1	Pooled	1	0.963848
A14	1	2,1	Pooled	2	0.947466
A15	1	1,1	Pooled	1	0.985354
A15	1	1,1	Pooled	2	0.96818
A16	1	1,1	Pooled	1	0.986405
A16	1	1,1	Pooled	2	0.970382
A17	0	1, 1	A1	1	0.97077
A17	0	1, 1	A1	2	0.946145
A17	0	1, 1	A2	1	0.973682
A17	0	1, 1	A2	2	0.951834
A17	1	1, 1	Pooled	1	0.955531
A17	1	1, 1	Pooled	2	0.930157
A17	24	1, 1	Pooled	1	0.965424
A17	24	1, 1	Pooled	2	0.931194
A17	0	1, 2	Pooled	1	0.96069
A17	0	1, 2	Pooled	2	0.923583
A17	1	1, 2	Pooled	1	0.951559
A17	1	1, 2	Pooled	2	0.921326
A17	24	1, 2	Pooled	1	0.961613
A17	24	1, 2	Pooled	2	0.937266
